# Supplementary material for: Immunotherapy for cancer in the central nervous system: Current and future directions
Source: Oncoimmunology. 2015 Sep 11;5(2):e1082027. doi: 10.1080/2162402X.2015.1082027 (PMC4801467; doi:10.1080/2162402X.2015.1082027)
Supplement: 1082027_supplemental_files.zip [file koni-05-02-1082027-s001.zip]

Archive with 3 entries (3 files):
- 1082027 supplemental files/Supplemental #1.pptx
- 1082027 supplemental files/Supplemental #2.docx
- 1082027 supplemental files/Supplemental Discussion.docx
